# Supplementary material for: QTL mapping of male sterility and transmission pattern in progeny of Satsuma mandarin
Source: PLoS One. 2018 Jul 17;13(7):e0200844. doi: 10.1371/journal.pone.0200844 (PMC6049952; doi:10.1371/journal.pone.0200844)
Supplement: S2 Table — (XLSX) [file pone.0200844.s006.xlsx]

## Sheet: Sheet1
S2 Table. DNA markers used in this study.										Goto, S. et al. QTL Mapping of Male Sterility and Transmission Pattern in Progeny of Satsuma Mandarin
Marker	Category	LG	Accession ID	SSR position	Source	Motif	Tag	Tagged forward primer	tail	Tailed reverse primer
CUBER301	gSSR	LG7	GA975854	121	Citrus unshiu BAC end sequences	(att)n	F9GCC	ctagtattaggacgccACAACTACCCTTAACTGTTTG	gtttctt	gtttcttATGACTTTATGTGTGTGTGTG
CUBER501	gSSR	LG3	GA975078	82	Citrus unshiu BAC end sequences	(atgat)n	F9CCG	ctagtattaggacccgAACATAACAAAGAAGAGACGC	gtttctt	gtttcttAAAACTCCAAAAGAAGAAAGC
CUBER916	gSSR	LG4	GA975999	496	Citrus unshiu BAC end sequences	(aacaat)n	F9AGG	ctagtattaggacaggATGACGATGATTCTGAAACTT	gttt	gtttGGACATCAGCTTTCATTCATT
CUBER931	gSSR	LG5	GA976853	820	Citrus unshiu BAC end sequences	(taa)n	F9TAC	ctagtatcaggactacGGGTTTGCTTGGTTATGTT	gttt	gtttACTGATGTAAATTTGACGGA
CUBER933	gSSR	LG2	GA976474	672	Citrus unshiu BAC end sequences	([cta]tc)n	F9CCG	ctagtattaggacccgGTACACGTCTCCAGAACCT	gttt	gtttACGAACAAGAACGAGATGG
CUBER934	gSSR	LG4	GA976054	520	Citrus unshiu BAC end sequences	(agagct)n	F9AGG	ctagtattaggacaggGTATACACTGACACCGACAC	gttt	gtttAACAGTAAGTGGTTGCCCT
CUBER937	gSSR	LG8	GA975892	731	Citrus unshiu BAC end sequences	(gaa)n	F9TAC	ctagtatcaggactacGTTCTTCCATATGTTACTGCC	gtt	gttTAACAGAGAACAGCAACAC
GRW6021	gSSR	LG5	BUZY1863.g1	375	Selected from a genomic clone	(gtaaca)n	F9TCC	CTAGTATCAGGACTCCCACCATGTCTCCTAAGCAAC	gttt	gtttAGAAAGAGGATGCGGGATG
GSR10S36	gSSR	-	BDGO01000304	783	Selected from a genomic clone	(at)n	F9TAC	ctagtatcaggactacTTCTCATTCTGTTGACTATGC	gttt	gtttATCTATGGTCATGTTTTCTGC
GSR2120	gSSR	LG4	BUZY229874.b1	546	NCBI Trace Archive	(ct)n	F9GTC	ctagtatgaggacgtcCATTTCTCGCGTATAATCGT	gttt	gtttAGTCTCAATTTCTCGTACAC
GSR3125	gSSR	LG6	BUZZ37932.g1	1292	NCBI Trace Archive	(aac)n	F9GAC	ctagtatcaggacgacCGACACCGAAACACTTACCA	gttt	gtttGGAGTGAAATCGCAAGCAAG
GSR3129	gSSR	LG6	BUZX2264.x1	395	NCBI Trace Archive	(tta)n	F9CCG	ctagtattaggacccgCTAGCCTATCTATGAGCTTTCGT	gttt	gtttAATACTGTCGCATGAAACTGG
GSR3130	gSSR	LG5	BUZY71189.g1	464	NCBI Trace Archive	(aat)n	F9AGG	ctagtattaggacaggCTAGTAGTGAACTGACCTTCC	gttt	gtttGTGTTCCCTAAACGATGTAGT
GSR3135	gSSR	LG7	BUZY54864.g1	109	NCBI Trace Archive	(tta)n	F9CCG	ctagtattaggacccgGCACATTTGATTGAGACTGA	gttt	gtttGGTGCTGCATTATTGGAAT
GSR5107	gSSR	LG8	BUZZ99601.g1	410	NCBI Trace Archive	(tggat)n	F9GCC	ctagtattaggacgccAAAATGGTGGATTGGATATGG	gtttctt	gtttcttCATTTGGTGGTGAATAAGGG
GSR5110	gSSR	-	BUZZ85626.g1	129	NCBI Trace Archive	(atatg)n	F9GTC	ctagtatgaggacgtcCACGTACAAAGAATATCCACC	gtttctt	gtttcttGCATTCATTCCATTTTCAACC
GSR5111	gSSR	-	BUZY94290.g1	184	NCBI Trace Archive	(aactaa)n	F9CCG	ctagtattaggacccgACTCTATTCCCCTTTCATTCC	gtttctt	gtttcttAGCTTGAATGTTACCTGTTTG
GSR6105	gSSR	LG4	BUZY63323.b1	1368	NCBI Trace Archive	(ccgttg)n	F9GCC	ctagtattaggacgccAATGTAGTCCTCTTTCACTGG	gtttctt	gtttcttATAGCGTTTCATTTTTCGTTG
GSR6108	gSSR	LG3	BUZY146555.g1	239	NCBI Trace Archive	(ttgata)n	F9GTC	ctagtatgaggacgtcACCCAGATAAACAAACCAATC	gtttc	gtttcTTCTTCTCGCTGTTCTTATTG
GSR6125	gSSR	LG8	BUZY55098.g1	1231	NCBI Trace Archive	(cagtgt)n	F9AGG	ctagtattaggacaggCTTTTCAGATTCCAAAGTCCC	gtttctt	gtttcttAATGTCCGTCCAATAACAAAG
NSX112	gSSR	LG6	scaffold_23	109587	Clementine haploid v.0.9	(tatg)n	F9GTC	ctagtatgaggacgtcCCAGTTGAAGACTAGATCAGAGTTT	gtttctt	gtttcttACATAAATGACTATTGAGTTATAAGGGA
NSX15	gSSR	LG3	scaffold_3	3551658	Clementine haploid v.0.9	(cac)n	F9CCG	ctagtattaggacccgTACACAATACAGTCTCCGTCAC	gtttctt	gtttcttCAGCCTGAGAAGCTTATTGGA
NSX172	gSSR	LG1	scaffold_69	813203	Clementine haploid v.0.9	(ca)n	F9GTC	ctagtatgaggacgtcTGAACATCATCAAATGATCAGATT	gtttctt	gtttcttATCTCTTTGACCAATCATTAATAATCAC
NSX188	indel	LG5	scaffold_36	641116	Clementine haploid v.0.9		F9AGG	ctagtattaggacaggATCTCTGTCAGAACTTCCATCC	gtttctt	gtttcttCAAGAGTACCTCAAGGAACCC
NSX35	gSSR	LG3	scaffold_3	8996524	Clementine haploid v.0.9	(taaaaaa)n	F9CCG	ctagtattaggacccgTTCTCAAGATGCATAATTTCTCAC	gtttctt	gtttcttGCTTTGAGCACAATGACTG
SRPE04	gSSR	LG1	AB573149	97895	Selected from a genomic clone	(att)n	F9GCC	ctagtattaggacgccCAATTTCTTTTACACAGGTCCG	gtttc	gtttcTTGAAAGAGCTTAATTGCTGG
SSR07A04	EST/cDNA	LG1	EB686156	519	Preliminary (HarvEST)	(ttc)n	F9GTC	ctagtatgaggacgtcTTAGCCTTTAGATCTTCAGCAG	gttt	gtttCGCCATCCATTTTTGAGTTTC
SSR07A10	EST/cDNA	LG9	CX664647	709	Preliminary (HarvEST)	(tt[ta])n	F9TCC	ctagtatcaggactccGTCAATTACTGTACTGGACCC	gttt	gtttACATCCACAATACCCTTCAC
SSR07B06	EST/cDNA	LG4	DR404074	945	Preliminary (HarvEST)	(ta)n	F9AGG	ctagtattaggacaggCTTACTCCGGTGCTCAATTC	gtttct	gtttcttACTAGCCACATAGCTACTTC
SSR07B17	EST/cDNA	LG3	CV717993	280	Preliminary (HarvEST)	(ata)n	F9TCC	ctagtatcaggactccTTTATTGTTGGGCTACGCT	gttt	gtttGTAACCCTCCTGTTTATCAC
SSR07B26	EST/cDNA	LG7	CX050623	598	Preliminary (HarvEST)	(aga)n	F9AGG	ctagtattaggacaggCGCCGACTATTATTCATCTCAG	gtttct	gtttcttGTACTCAACAGATTCACCTCC
SSR08B08	EST/cDNA	LG9	DY301739	216	Preliminary (HarvEST)	(cct)n	F9AGG	ctagtattaggacaggGTAATCGTCCCGATCAAGGAG	gtttctt	gtttcttGCGGACTTGGTAAGTAACGA
SSR08B26	EST/cDNA	LG8	DY289890	161	Preliminary (HarvEST)	(gtgctt)n	F9TAC	ctagtatcaggactacTGGAGTGCATGTCTAGCTG	gtttctt	gtttcttGATAGCTCTTCACCTCCTCTG
SSR08B48	EST/cDNA	LG6	DY278972	217	Preliminary (HarvEST)	(cct)n	F9GCC	ctagtattaggacgccAGCAAGAGATCACCGCTAAT	gtttctt	gtttcttGGCGGGTACTGATAGTACTG
SSR08B57	EST/cDNA	LG9	DY266572	166	Preliminary (HarvEST)	(cct)n(ccg)n	F9CCG	ctagtattaggacccgTGAGGAGGCGGCTTATTAT	gtttctt	gtttcttGATACCCAGTTGACGCAAA
SSR08B61	EST/cDNA	LG5	DY257586	356	Preliminary (HarvEST)	(aaagtg)n(aagatg)n	F9AGG	ctagtattaggacaggATGTGGATGTTCCTGCTGA	gtttctt	gtttcttCTGTCTTGGTCTTTGGCTTT
SSR08B76	EST/cDNA	LG2	CX675922	293	Preliminary (HarvEST)	(aag)n	F9GTC	ctagtatgaggacgtcGATCTGCAAGACCAAGACC	gtttctt	gtttcttGAAGAGCATGTCACGGTTT
SSR08B89	EST/cDNA	LG2	CK935705	136	Preliminary (HarvEST)	(att)n	F9TAC	ctagtatcaggactacAATACCATCGCATCCACC	gttt	gtttCCATACAAATTAGCCGAATACTT
SSR08B91	EST/cDNA	LG2	CF831840	470	Preliminary (HarvEST)	(aat)n	F9TCC	ctagtatcaggactccTGTTTACTGTTTACTTTCCC	gttt	gtttGCCACATCCAACAACATTAAA
SSR08C05	EST/cDNA	-	DC898619	416	Selected from a cDNA clone	(t[cgt])n(at)n	F9GAC	ctagtatcaggacgacATTGTCTAATTGCTTGTCGG	gtttctt	gtttcttACTTTCCTCTCATTGGCAG
SSR11A31	EST/cDNA	LG4	FC917034	893	dbEST citrus	(ctc)n	F9CCG	ctagtattaggacccgCAATCACTTAAACTCCACCAG	gtttctt	gtttcttACTGTATGGATATGACGAAGC
SSR11B11	EST/cDNA	LG1	EY691432	209	dbEST citrus	(gcc)n	F9GCC	ctagtattaggacgccGATCTCACCGTCTCTAAGTTC	gtttctt	gtttcttGTAAGAGTTAAGGTCTGTGTG
SSR11B12	EST/cDNA	LG8	EY781169	69	dbEST citrus	(aagagc)n	F9GTC	ctagtatgaggacgtcGCTGTTCAAACTTCAAACTTC	gtttctt	gtttcttAGCTGAAAATTACCCATCTTG
TSGR211	EST/cDNA	LG5	Scaffold_5	35976670	Clementine haploid v.0.9	(t[cag])n	F9GCC	ctagtattaggacgccAACATAGGAGACCACATGGA	gtttctt	gtttcttTTCTGTTGAAGACCACACTG
TSGR221	EST/cDNA	-	Scaffold_1	17193	Clementine haploid v.0.9	(ta)n	F9CCG	ctagtattaggacccgCGCATCTCCACCTTCTTCT	gtttctt	gtttcttACAGTAGGTGATAAGTGGTGT
TSGR251	EST/cDNA	LG2	Scaffold_2	4018	Clementine haploid v.0.9	([ag]tt)n	F9GCC	ctagtattaggacgccACACAACCACCAAATTAGCA	gtttctt	gtttcttATATTACTCAACGCCAACCC
TSR8EM30	EST/cDNA	LG8	EY853495	70	dbEST citrus	(aag)n	F9TCC	ctagtatcaggactccCAACAAGAAAGCCCAAACGA	gttt	gtttATTTCGGGCGTATTCATTTC
TSRA111	gSSR	LG4	Scaffold_4	25583040	Clementine v1.0	(tctctt)n	F9AGG	ctagtattaggacaggTGTAACGGTCATTGCCTCTG	gtttctt	gtttcttATCAGTAGGTACGAGTATTCCCA
TSRA112	gSSR	LG8	Scaffold_8	21695217	Clementine v1.0	(atac)n	F9TAC	ctagtatcaggactacGAAAGCAATTTATAAATAGTATAGCACTT	gtttctt	gtttcttAAACATCCGTACATGTTATATGATACT
TSRA114	gSSR	LG5	Scaffold_5	21623130	Clementine v1.0	(ta)n	F9GTC	ctagtatgaggacgtcTATATGCTGCCTAATTCAATTCGAAA	gtttctt	gtttcttTTTATGAATTATGAACATTGCTAAATGATT
TSRB27	EST/cDNA	LG6	CN186198	370	dbEST citrus	(ata)n	F9GCC	ctagtattaggacgccGATTATATTTACACCCAGCACC	gtttctt	gtttcttCACACTCGTATAAATAACACCG
TSRF219	EST/cDNA	LG1	CX073437	480	dbEST citrus	(cag)n	F9GCC	ctagtattaggacgccTTCGCTGCAAATCCATCATC	gtttc	gtttcTTGAAGAACCTGTATGGGCAC
TSRF221	EST/cDNA	LG4	CK939521	245	dbEST citrus	(cag)n	F9CCG	ctagtattaggacccgCTCAGACTCTTTCTGTGCTCG	gttt	gtttCTTCTTACTCTCCCCGGAATC
Nucleotide sequences in small letter correspond to the BStag sequences.
